# Supplementary material for: Endogenous retroviruses are a source of enhancers with oncogenic potential in acute myeloid leukaemia
Source: Nat Commun. 2020 Jul 14;11:3506. doi: 10.1038/s41467-020-17206-4 (PMC7360734; doi:10.1038/s41467-020-17206-4)
Supplement: Supplementary file 14 — Source Data [file 41467_2020_17206_MOESM14_ESM.xlsx]

## Sheet: 4B
R= indicates replicates, C indicates independent clones
left
	ZNF320				ZNF321			ZNF888
	R1	R2	R3	R4	R2	R3	R4	R1	R2	R3	R4
(+/+) C1	0.924799	1.19826	0.619017	1.04674	0.699901	0.690428	1.21201	1.01199	1.04149	0.991066	1.14151
(+/+) C2	1.21478	0.882303	0.950492	0.668428	0.702634	1.26343	1.49561	1.0283	0.850355	1.22114	0.714361
(+/-) C3	0.612118	0.569078	0.958432	0.2441	0.323596	0.744809	0.535882	0.600621	0.685465	0.336977	0.377196
(+/-) C4	0.750241	0.773822	0.815439	0.54805	0.436747	0.833759	0.543197	0.693719	1.20222	1.14696	0.812849
(+/-) C5	0.42278	0.527169	0.676261	0.477238		0.481547	1.0251	0.322895		0.601769	0.614143
(-/-) C6	0.597151	0.527169	0.429026	0.344474	0.267218	0.358979	0.649995	0.587174	0.517756	0.630873	0.434615
right	ZNF321P					ZNF320					ZNF888
	HSC	Monocyte	Macrophage	AML		HSC	Monocyte	Macrophage	AML		HSC	Monocyte	Macrophage	AML
	0.124328	0.505891	0.773996	2.44361		4.57652	0.0285692	2.99277	2.74416		-6.64386	-3.47393	-0.836501	-1.64386
	5.80452	0.201634	2.45418	4.70377		3.20163	-0.599462	3.29425	3.80012		-6.64386	-2.94342	-0.862496	0.604071
	-5.64386	1.03562	1.99639	3.26604		1.07039	-0.713119	3.47638	3.22342		-6.64386	-3.64386	-0.286304	0.378512
	5.10559	1.04963	1.27501	4.56986		2.31904	1.0072	1.97453	4.23189		-6.64386	-1.78588	-0.494109	1.16993
	4.84649	0.739848	1.26903	3.7366		4.16108	1.48543	3.03034	3.12433		-6.64386	-0.915936	-0.761213	1.15704
	4.50335	1.57531	1.42761	3.77294		2.22033	1.72683	2.74201	3.53356		-6.64386	-2.39593	-1.12029	1.23879
		0.678072		4.48285			0.632268		3.59932			-0.943416		1.0635
		1.48543		3.83188			1.1177		3.45154			-0.643856		0.847997
				3.70929					3.6792					0.111031
				3.68032					3.65191					0.659925
				3.93357					2.38957					0.0285692
				4.56986					4.18428					0.739848
				4.60881					3.07553					0.847997
				4.37851					3.82273					0.704872
				5.14649					4.06005					1.25701
				4.42694					3.97728					0.815575
				3.19535					3.59694					0.124328
				4.02059					2.95791					0.910733
				2.81352					2.89918					-0.168123
				2.51602					2.3505					-0.514573
				2.91265					3.2765					-0.104697
				3.87086					4.29572					0.941106
				5.00585					3.92884					1.18269
				4.31252					3.35614					0.925999
				1.96717					2.28688					-0.200913
				2.57531					2.17951					-0.0291463
				4.10852					3.43162					1.13093

## Sheet: 4C
R= indicates replicates, C indicates independent clones
left		RPL7L
	R1	R2	R3
(+/+) C1	1.15195	0.937456	0.918757
(+/+) C2	0.494655	0.887287	0.911703
(+/+) C3	1.14684	1.44403	1.10732
(+/-) C4	0.935855	0.674469	0.287467
(+/-) C5	1.01196	0.297568	0.3889
(+/-) C6	0.540273	0.186981	0.453763
right
HSC	Monocyte	Macrophage	AML
5.60703	3.38957	4.76977	4.75916
6.29627	3.74093	5.09255	5.7666
3.25096	4.0063	5.01792	5.63575
5.39025	4.09677	4.91025	5.8885
7.05202	4.11437	4.92267	4.78346
5.96394	4.06005	4.81096	5.30998
	3.84499		5.54566
	4.55029		5.84549
			5.36142
			5.57501
			4.8125
			5.90183
			5.29389
			5.58195
			5.29939
			5.31288
			5.62673
			5.44526
			4.95977
			5.03254
			5.62498
			5.65191
			5.44294
			5.80967
			4.51412
			5.54813
			5.6343

## Sheet: 4D
R= indicates replicates, C indicates independent clones
left	BIK
	R1	R2	R3	R4	R5	R6	R7	R8
(+/+) C1	1.31159	0.825839	1.00874	1.21699	0.957193	0.950268	1.04529	1.08315
(+/+) C2	1.46834	0.548686	0.89267	0.735712		0.919342	1.04352	0.992812
(+/-) C3	0.728086	0.361364	0.68209	0.0681501		1.01819	0.719569	0.313156
(+/-) C4		0.983228	0.197799	0.181534		0.636906	0.215113	0.492332
(+/-) C5		0.730648	1.15426	0.354174	0.961516	1.20004	1.22582	1.0618
(-/-) C6			0.463836	0.148177	0.265993	0.520975	0.377663	0.259759
right
HSC	Monocyte	Macrophage	AML
-6.64386	-3.47393	-2.05889	1.09085
-6.64386	-2.05889	-6.64386	3.31034
-6.64386	-1.05889	-3.47393	3.87971
-6.64386	-1.4344	-3.18442	-0.862496
-6.64386	-1.94342	-2	-0.473931
-1.78588	-0.168123	-1.59946	3.04789
	-0.454032		2.99095
	-1.73697		1.59455
			2.57289
			-3.47393
			1.42223
			0.9855
			0.650765
			2.89336
			3.23573
			3.67469
			1.88753
			3.58856
			2.85997
			-0.971431
			-1.8365
			1.28096
			1.45418
			3.16027
			-0.810966
			2.58976
			-6.64386

## Sheet: 5E
K562
	No gRNA		LTR2B CRISPRi
			r1		r2
Days	R1	R2	R1	R2	R1	R2
1	0.1	0.1	0.1	0.1	0.1	0.1
2	0.19	0.17	0.18	0.21	0.11	0.16
3	0.39	0.47	0.32	0.35	0.28	0.41
4	0.75	0.82	0.73	0.68	0.61	1.01
5	1.38	1.66	1.06	1.14	1.26	1.8
6	3.49	3.5	2.05	2.9	2.68	2.98
7	6.9	7.16	4.7	5.6	5.9	6
OCI-AML3
	No gRNA			LTR2B CRISPRi
				r1			r2
Days	R1	R2	R3	R1	R2	R3	R1	R2	R3
1	0.1	0.1	0.1	0.1	0.1	0.1	0.1	0.1	0.1
2	0.25	0.24	0.41	0.17	0.16	0.2	0.21	0.22	0.34
3	0.56	0.47	0.73	0.43	0.35	0.3	0.4	0.36	0.59
4	1.56	1	1.34	0.94	0.8	0.8	0.86	0.7	1.24
5	3.36	4	3.19	2.64	2.9	1.67	1.77	2.32	2.34
6	7.5	8.3	7.2	5.8	6.3	3.95	4.2	4.7	5.72
7	15.76	14.3	16.31	10.96	10.6	9.55	7.2	8.8	12.61
*In r1 and r2, data are from two independent infections

## Sheet: 6C
R indicates biological replicates
The values are the percentages of WT loci in D6 and >D20
	R1	R2	R3	R4
D6	34.5829	43.1157	36.3086
>D20	72.645	56.3952	71.1922	60.1069

## Sheet: 6D
	No gRNA				LTR2 gRNA
	R1	R2	R3	R4	R1	R2	R3	R4	R4-2*
D6	0.877483	1.00784	1.02642	1.08832	0.415281	0.244772	0.405109	0.315268	0.426716
>D20	0.971883	1.06107		0.992213	0.598625	0.917546		0.750418	0.905886
R4-2* for the last replicate LTR2 element was targeted by two different gRNAs

## Sheet: 6E
	No gRNA			LTR2 gRNA
Days	R1	R2	R3	R1	R2	R3	R3-2
6	0.07	0.1	0.12	0.07	0.1	0.12	0.12
7	0.31		0.34	0.21		0.25	0.29
8	0.56	0.65	0.57	0.35	0.45	0.39	0.48
9	1.2	1.44	1.32	0.66	1.11	0.63	0.62
10	4.24	4.37	4.7	2.34	2.48	2.1	2
11	9.78	11.095	11.17	6.41	7.79	4.23	5.62
12	15.65	17.82	17.64	10.67	13.1	6.36	9.24
R3-2* for the last replicate LTR2 element was targeted by two different gRNAs

## Sheet: 6F
R indicates biological replicates
	Sub G1			G1			S			M
	R1	R2	R3	R1	R2	R3	R1	R2	R3	R1	R2	R3
No gRNA	28.1	28.9	32	24.4	27.3	26	33.6	34.7	33	13.5	9.1	8
LTR2 gRNA	35.8	39.9	39.3	22.9	22.1	22.5	31.8	30.2	30.5	8.7	7.2	6.8

## Sheet: 6G
Annexin V %
	R1	R2	R3
No gRNA	6.7	5.5	4.8
LTR2 gRNA	15.4	13.5	18
R indicates biological replicates

## Sheet: S8A
K562
	H3K27ac ChIP				H3K9me3 ChIP
	Control		CRISPRi		Control		CRISPRi
LTR2B	1.28666	1.29267	0.395856	0.638718	3.27132	3.08832	4.83677	4.80737
LTR13A	3.10348	3.17127	2.2459	2.93287	2.6514	2.48762	2.56051	2.53173

[truncated: 10 more sheets: S8B, S8E, S9C, S9D, S9E, S9F, S9G, S9H, S11C, S11D]
